# Supplementary material for: Identification of Sources and Transformations of Nitrate in the Intense Human Activity Region of North China Using a Multi-Isotope and Bayesian Model
Source: Int J Environ Res Public Health. 2021 Aug 16;18(16):8642. doi: 10.3390/ijerph18168642 (PMC8392111; doi:10.3390/ijerph18168642)
Supplement: Supplementary file 1 [file ijerph-18-08642-s001.zip]

Archive with 1 entries (1 files):
- ijerph-1295402-supplementary.pdf
